# Supplementary material for: Social cognition in first-degree relatives of bipolar disorder: Theory of Mind and nonverbal sensitivity
Source: PLoS One. 2021 Mar 2;16(3):e0246908. doi: 10.1371/journal.pone.0246908 (PMC7924770; doi:10.1371/journal.pone.0246908)
Supplement: S1 Dataset — (CSV) [file pone.0246908.s001.csv]

Group name	Group	Type	PONS_Answers	Audio_prosody	Combined_channel	Face_video	Body_video	Positive_valence	Negative_valence	Dominance	Submissive	Eyes	Sex	Age
No family	0	Not family	47	11	8	15	13	26	21	25	22	32	Female	52
No family	0	Not family	44	9	11	11	13	20	24	23	21	30	Female	51
No family	0	Not family	51	10	14	15	12	26	25	26	25	31	Female	39
No family	0	Not family	53	12	12	14	15	27	26	25	28	29	Female	26
No family	0	Not family	51	10	15	15	11	27	24	28	23	29	Female	40
No family	0	Not family	52	13	13	12	14	27	25	26	26	26	Female	56
No family	0	Not family	46	12	12	11	11	24	22	22	24	35	Female	55
No family	0	Not family	53	12	15	12	14	27	26	25	28	29	Female	38
No family	0	Not family	52	12	15	15	10	25	27	24	28	28	Female	64
No family	0	Not family	54	11	14	15	14	26	28	26	28	34	Female	55
No family	0	Not family	48	9	13	13	13	27	21	23	25	29	Female	28
No family	0	Not family	52	11	15	14	12	26	26	28	24	27	Female	61
No family	0	Not family	51	11	16	12	12	22	29	23	28	31	Female	60
No family	0	Not family	55	15	13	15	12	28	27	27	28	33	Female	39
No family	0	Not family	55	15	12	15	13	29	26	27	28	30	Female	46
No family	0	Not family	49	9	15	14	11	24	25	23	26	31	Female	31
No family	0	Not family	48	10	14	12	12	24	24	24	24	31	Female	31
No family	0	Not family	51	10	14	13	14	29	22	24	27	29	Female	41
No family	0	Not family	45	9	12	13	11	20	25	24	21	29	Female	37
No family	0	Not family	49	10	12	12	15	23	26	25	24	27	Female	31
Patient	2	BD I	40	9	11	9	11	18	22	23	17	24	Female	47
Patient	2	BD I	49	13	13	11	12	24	25	24	25	16	Female	49
Patient	2	BD I	44	10	10	12	12	25	19	24	20	19	Female	53
Patient	2	BD I	53	13	13	14	13	24	29	27	26	27	Female	45
Patient	2	BD I	43	8	13	10	12	24	19	21	22	18	Female	48
Patient	2	BD I	41	13	11	9	8	23	18	22	19	24	Female	57
Patient	2	BD I	52	13	14	14	11	24	28	25	27	23	Female	55
Patient	2	BD I	43	11	12	10	10	22	21	22	21	24	Female	60
Patient	2	BD I	46	11	11	10	14	27	19	22	24	29	Female	53
Patient	2	BD I	52	13	11	15	13	28	24	27	25	27	Female	45
Patient	2	BD I	42	9	11	11	11	20	22	22	20	18	Female	37
Patient	2	BD I	51	14	14	12	11	25	26	26	25	21	Female	61
Patient	2	BD I	46	9	12	13	12	22	24	25	21	20	Female	46
Patient	2	BD I	46	11	13	10	12	21	25	24	22	22	Female	41
Patient	2	BD I	52	11	15	12	14	28	24	27	25	23	Female	48
Patient	2	BD I	47	14	11	12	10	26	21	23	24	27	Female	57
Patient	2	BD I	47	10	12	12	13	25	22	25	22	28	Female	21
Patient	2	BD I	39	8	9	10	12	17	22	19	20	19	Female	57
Patient	2	BD I	45	11	13	12	9	22	23	24	21	22	Female	35
Patient	2	BD I	47	10	13	13	11	23	24	24	23	25	Female	51
Patient	2	BD I	42	12	10	9	11	23	19	19	23	21	Female	50
Patient	2	BD I	42	9	11	11	11	21	21	17	25	23	Female	53
Patient	2	BD I	51	13	16	12	10	25	26	27	24	30	Female	42
Patient	2	BD I	28	4	8	9	7	15	13	13	15	24	Female	63
Patient	2	BD I	45	11	12	9	13	22	23	24	21	27	Female	54
Patient	2	BD I	45	10	10	14	11	23	22	21	24	28	Female	41
Patient	2	BD I	47	9	12	13	13	23	24	24	23	24	Female	32
Patient	2	BD I	56	12	16	14	14	29	27	29	27	26	Female	38
Patient	2	BD I	50	14	13	12	11	26	24	25	25	29	Female	49
Patient	2	BD I	41	11	11	11	8	21	20	22	19	21	Female	60
Patient	2	BD I	47	12	12	13	10	24	23	22	25	22	Female	24
Patient	2	BD I	49	12	13	11	13	21	28	23	26	20	Female	29
Patient	2	BD I	43	9	13	9	12	22	21	19	24	15	Female	69
Patient	2	BD I	36	9	10	10	7	18	18	19	17	12	Female	63
Patient	2	BD I	48	13	12	13	10	27	21	26	22	20	Female	38
Patient	2	BD I	44	10	13	12	9	21	23	22	22	21	Female	39
Patient	2	BD I	43	12	12	10	9	21	22	21	22	23	Female	24
Patient	2	BD I	41	9	12	10	10	20	21	18	23	26	Female	55
Patient	2	BD I	48	12	12	12	12	24	24	23	25	23	Female	31
Patient	2	BD I	42	10	12	8	12	22	20	23	19	12	Female	34
Patient	3	BD II	53	14	14	12	13	26	27	29	24	22	Female	50
Patient	3	BD II	47	12	12	12	11	23	24	24	23	24	Female	55
Patient	3	BD II	55	15	14	13	13	28	27	28	27	28	Female	41
Patient	3	BD II	51	14	10	13	14	27	24	24	27	25	Female	48
Patient	3	BD II	44	12	10	12	10	21	23	23	21	29	Female	59
Patient	3	BD II	49	12	12	12	13	28	21	27	22	21	Female	33
Patient	3	BD II	42	12	11	11	8	18	24	17	25	24	Female	54
Patient	3	BD II	47	11	12	11	13	22	25	24	23	25	Female	52
Patient	3	BD II	43	11	13	9	10	23	20	20	23	20	Female	53
Patient	3	BD II	47	12	12	11	12	23	24	25	22	23	Female	73
Patient	3	BD II	50	9	14	13	14	26	24	25	25	24	Female	48
Patient	3	BD II	46	12	12	9	13	25	21	22	24	32	Female	49
Patient	3	BD II	50	13	14	11	12	26	24	24	26	28	Female	48
Patient	3	BD II	39	6	11	12	10	20	19	21	18	24	Female	60
Patient	3	BD II	44	12	13	10	9	21	23	23	21	23	Female	59
Patient	3	BD II	47	10	12	13	12	23	24	25	22	26	Female	52
Patient	3	BD II	41	13	9	10	9	20	21	21	20	26	Female	67
Patient	3	BD II	42	12	11	11	8	20	22	21	21	27	Female	56
Patient	3	BD II	50	13	12	12	13	27	23	22	28	17	Female	51
Patient	3	BD II	49	11	15	12	11	25	24	23	26	26	Female	36
Patient	3	BD II	52	14	12	13	13	26	26	25	27	27	Female	39
Patient	3	BD II	46	12	9	13	12	21	25	24	22	21	Female	50
Patient	3	BD II	48	15	10	11	12	27	21	24	24	20	Female	50
Patient	3	BD II	53	13	15	13	12	25	28	29	24	29	Female	51
Patient	3	BD II	41	9	10	12	10	22	19	21	20	27	Female	52
Patient	3	BD II	39	9	13	8	9	21	18	19	20	20	Female	66
Family	1	Family	50	11	15	12	12	25	25	24	26	23	Female	52
Family	1	Family	47	12	12	11	12	23	24	22	25	25	Female	51
Family	1	Family	51	14	13	13	11	26	25	25	26	24	Female	39
Family	1	Family	50	12	12	13	13	26	24	25	25	24	Female	26
Family	1	Family	52	13	13	13	13	25	27	26	26	26	Female	40
Family	1	Family	48	12	11	12	13	24	24	23	25	24	Female	56
Family	1	Family	51	13	15	13	10	23	28	26	25	25	Female	55
Family	1	Family	52	15	13	12	12	28	24	27	25	27	Female	38
Family	1	Family	47	11	12	13	11	21	26	26	21	24	Female	64
Family	1	Family	47	11	12	13	11	21	26	26	21	30	Female	55
Family	1	Family	38	10	8	11	9	17	21	18	20	26	Female	28
Family	1	Family	43	9	14	9	11	22	21	23	20	23	Female	61
Family	1	Family	34	7	9	8	10	19	15	15	19	20	Female	60
Family	1	Family	48	8	12	13	15	22	26	25	23	30	Female	39
Family	1	Family	53	13	14	13	13	29	24	27	26	33	Female	41
Family	1	Family	50	10	15	14	11	25	25	27	23	26	Female	31
Family	1	Family	48	13	10	12	13	25	23	26	22	31	Female	37
Family	1	Family	49	13	14	14	8	24	25	23	26	18	Female	39
Family	1	Family	53	12	15	14	12	26	27	28	25	27	Female	46
Family	1	Family	51	8	14	14	15	25	26	25	26	28	Female	31
Family	1	Family	44	14	11	11	8	23	21	23	21	26	Female	52
Family	1	Family	48	14	13	12	9	23	25	24	24	33	Female	64
Family	1	Family	44	14	11	12	7	23	21	25	19	25	Female	52
Family	1	Family	44	11	13	10	10	24	20	21	23	29	Male	40
Family	1	Family	46	12	13	10	11	24	22	25	21	26	Male	65
Family	1	Family	47	9	13	14	11	21	26	25	22	23	Male	67
Family	1	Family	46	11	15	10	10	20	26	23	23	24	Male	64
Family	1	Family	49	12	11	13	13	26	23	23	26	25	Male	40
Family	1	Family	44	11	11	12	10	24	20	20	24	31	Male	36
Family	1	Family	43	12	12	10	9	20	23	20	23	23	Male	74
Family	1	Family	40	8	12	9	11	20	20	21	19	23	Male	58
Family	1	Family	42	12	8	11	11	22	20	24	18	22	Male	70
Family	1	Family	46	13	10	12	11	25	21	22	24	23	Male	66
Family	1	Family	52	12	12	14	14	26	26	24	28	19	Male	52
Family	1	Family	48	13	12	10	13	27	21	24	24	28	Male	65
Family	1	Family	41	9	10	13	9	20	21	23	18	32	Male	63
Family	1	Family	45	12	12	11	10	23	22	23	22	19	Male	71
No family	0	Not family	47	13	12	9	13	27	20	21	26	28	Male	40
No family	0	Not family	44	10	12	13	9	21	23	25	19	30	Male	64
No family	0	Not family	49	12	12	10	15	26	23	25	24	30	Male	67
No family	0	Not family	47	13	12	9	13	27	20	21	26	29	Male	64
No family	0	Not family	53	14	14	13	12	26	27	28	25	29	Male	40
No family	0	Not family	43	11	11	12	9	21	22	22	21	30	Male	36
No family	0	Not family	46	13	15	9	9	25	21	22	24	22	Male	71
No family	0	Not family	46	13	11	12	10	21	25	22	24	27	Male	58
No family	0	Not family	43	11	11	12	9	21	22	22	21	22	Male	71
No family	0	Not family	44	10	12	13	9	21	23	25	19	30	Male	64
Patient	2	BD I	43	9	11	13	10	21	22	24	19	28	Male	45
Patient	2	BD I	54	13	14	14	13	28	26	26	28	25	Male	31
Patient	2	BD I	45	11	12	11	11	23	22	22	23	25	Male	56
Patient	2	BD I	49	11	14	12	12	23	26	24	25	21	Male	39
Patient	2	BD I	33	7	10	8	8	14	19	12	21	19	Male	60
Patient	2	BD I	45	11	12	11	11	19	26	23	22	22	Male	65
Patient	2	BD I	42	9	8	13	12	17	25	23	19	21	Male	47
Patient	2	BD I	49	13	14	11	11	23	26	27	22	32	Male	40
Patient	2	BD I	47	11	12	11	13	26	21	25	22	26	Male	36
Patient	2	BD I	44	11	12	10	11	25	19	21	23	22	Male	41
Patient	2	BD I	47	11	13	10	13	25	22	24	23	26	Male	35
Patient	2	BD I	38	9	10	9	10	16	22	15	23	24	Male	53
Patient	2	BD I	47	13	12	10	12	22	25	23	24	16	Male	46
Patient	2	BD I	42	12	12	9	9	18	24	23	19	21	Male	38
Patient	2	BD I	47	12	11	12	12	24	23	21	26	16	Male	33
Patient	2	BD I	47	9	14	12	12	25	22	25	22	20	Male	39
Patient	2	BD I	44	11	13	11	9	21	23	23	21	11	Male	23
Patient	2	BD I	44	12	11	11	10	25	19	22	22	27	Male	37
Patient	2	BD I	52	12	15	13	12	27	25	26	26	28	Male	40
Patient	2	BD I	43	11	12	11	9	20	23	20	23	25	Male	29
Patient	2	BD I	51	14	11	14	12	26	25	26	25	24	Male	32
Patient	2	BD I	38	3	14	12	9	20	18	20	18	21	Male	39
Patient	2	BD I	46	8	12	13	13	22	24	24	22	26	Male	51
Patient	2	BD I	37	12	10	9	6	21	16	21	16	21	Male	29
Patient	2	BD I	46	10	14	9	13	24	22	25	21	29	Male	53
Patient	2	BD I	44	10	11	12	11	19	25	21	23	15	Male	32
Patient	2	BD I	44	12	10	12	10	25	19	23	21	16	Male	54
Patient	2	BD I	49	11	13	10	15	24	25	25	24	29	Male	37
Patient	2	BD I	42	10	11	9	12	18	24	22	20	24	Male	64
Patient	2	BD I	48	11	13	13	11	24	24	23	25	25	Male	36
Patient	3	BD II	50	14	13	11	12	23	27	23	27	23	Male	50
Patient	3	BD II	48	12	13	12	11	25	23	21	27	14	Male	60
Patient	3	BD II	51	13	13	12	13	25	26	26	25	20	Male	37
Patient	3	BD II	38	12	7	8	11	22	16	18	20	30	Male	54
Patient	3	BD II	43	12	11	10	10	23	20	23	20	22	Male	52
Patient	3	BD II	33	7	7	10	9	17	16	13	20	11	Male	62
Patient	3	BD II	41	9	11	11	10	19	22	21	20	24	Male	39
Patient	3	BD II	43	9	14	11	9	19	24	22	21	24	Male	69
Patient	3	BD II	43	10	10	12	11	23	20	23	20	12	Male	70
Patient	3	BD II	50	13	14	12	11	23	27	24	26	27	Male	49
Patient	3	BD II	47	11	12	13	11	21	26	20	27	22	Male	44
Patient	3	BD II	41	11	9	8	13	22	19	23	18	25	Male	58
Patient	3	BD II	44	10	12	9	13	24	20	22	22	25	Male	65
Patient	3	BD II	43	9	12	12	10	17	26	18	25	18	Male	33
Patient	3	BD II	45	10	11	11	13	23	22	20	25	27	Male	42
Patient	3	BD II	48	12	11	15	10	27	21	26	22	25	Male	33
Patient	3	BD II	36	11	9	10	6	20	16	16	20	21	Male	34
Patient	3	BD II	46	8	12	15	11	23	23	24	22	21	Male	25
Patient	3	BD II	49	11	12	14	12	26	23	26	23	29	Male	26
Patient	3	BD II	47	10	15	11	11	20	27	25	22	22	Male	41
Patient	3	BD II	44	10	13	10	11	21	23	20	24	21	Male	53
Patient	3	BD II	40	9	11	10	10	19	21	18	22	15	Male	61
Patient	3	BD II	52	12	14	13	13	24	28	24	28	24	Male	35
